# Supplementary material for: Alkaline Dilution Alters Sperm Motility in Dairy Goat by Affecting sAC/cAMP/PKA Pathway Activity
Source: Int J Mol Sci. 2023 Jan 16;24(2):1771. doi: 10.3390/ijms24021771 (PMC9863640; doi:10.3390/ijms24021771)
Supplement: Supplementary file 1 [file ijms-24-01771-s001.zip]

Archive with 2 entries (2 files):
- Supplementary_Material 1.xlsx
- Supplementary_Material 2.pdf
